# Supplementary material for: 1,3-Bis{[5-(pyridin-2-yl)-1,3,4-oxadiazol-2-yl]sulfan­yl}propan-2-one
Source: Acta Crystallogr Sect E Struct Rep Online. 2011 Jan 15;67(Pt 2):o413. doi: 10.1107/S1600536811001140 (PMC3051430; doi:10.1107/S1600536811001140)
Supplement: Supplementary file 2 [file e-67-0o413-Isup2.hkl]

# 
# h,k,l, Fc-squared, Fo-squared, sigma(Fo-squared) and status flag 
# 
data_I
_shelx_title ' w in Cc                     New: C2/c' 
_shelx_refln_list_code          4 
_shelx_F_calc_maximum      235.41 
_exptl_crystal_F_000       848.00 
_reflns_d_resolution_high  0.8409 
 
loop_ 
 _symmetry_equiv_pos_as_xyz 
 'x, y, z' 
 '-x, y, -z+1/2' 
 'x+1/2, y+1/2, z' 
 '-x+1/2, y+1/2, -z+1/2' 
 '-x, -y, -z' 
 'x, -y, z-1/2' 
 '-x+1/2, -y+1/2, -z' 
 'x+1/2, -y+1/2, z-1/2' 
 
_cell_length_a    14.2660 
_cell_length_b     7.8342 
_cell_length_c    16.7030 
_cell_angle_alpha  90.000 
_cell_angle_beta  100.250 
_cell_angle_gamma  90.000 
 
_shelx_F_squared_multiplier     1.000 
 
loop_ 
 _refln_index_h 
 _refln_index_k 
 _refln_index_l 
 _refln_F_squared_calc 
 _refln_F_squared_meas 
 _refln_F_squared_sigma 
 _refln_observed_status 
   2   0   0     7253.04     6722.95     51.13 o 
   4   0   0     5610.81     5537.59     68.69 o 
   6   0   0     5879.36     6214.82     51.37 o 
   8   0   0     3345.40     3420.11     39.67 o 
  10   0   0     6020.06     6357.95     77.94 o 
  12   0   0       18.29       21.33      4.48 o 
  14   0   0     2169.81     2124.94    128.32 o 
  16   0   0      126.05       47.93     30.57 o 
   1   1   0        8.41       21.81      3.42 o 
   3   1   0     1873.82     1839.91     12.32 o 
   5   1   0     6256.60     6847.59     32.80 o 
   7   1   0      862.29      850.03     12.35 o 
   9   1   0       14.63       18.17      5.22 o 
  11   1   0      912.12      926.38     27.96 o 
  13   1   0      541.88      496.62     19.86 o 
  15   1   0       37.89       74.10     30.26 o 
   0   2   0     9855.43     9716.21     98.06 o 
   2   2   0    20047.56    20676.92    145.83 o 
   4   2   0      818.06      752.47      9.27 o 
   6   2   0       68.59       50.89      6.39 o 
   8   2   0      278.76      263.44     12.05 o 
  10   2   0      358.33      346.53     19.19 o 
  12   2   0     1103.48     1012.35     38.89 o 
  14   2   0       33.81       41.52     26.31 o 
  16   2   0      120.95       70.94     25.92 o 
   1   3   0        1.02       17.56      3.89 o 
   3   3   0     6310.82     6037.06     49.80 o 
   5   3   0    20428.18    20952.37    137.45 o 
   7   3   0      397.01      352.19     11.12 o 
   9   3   0      546.62      569.47     18.64 o 
  11   3   0       40.66       53.51     10.01 o 
  13   3   0      307.69      329.05     38.54 o 
  15   3   0       12.36       52.14     17.49 o 
   0   4   0        0.08       18.56     10.78 o 
   2   4   0     1546.69     1688.03     16.94 o 
   4   4   0     4752.06     4799.46     46.27 o 
   6   4   0      629.66      617.41     17.71 o 
   8   4   0      369.00      343.81     18.69 o 
  10   4   0      919.28      890.27     29.02 o 
  12   4   0        3.39       38.38     17.58 o 
  14   4   0       20.66       58.65     15.57 o 
   1   5   0      173.34      174.20     13.66 o 
   3   5   0       53.13       60.03      8.73 o 
   5   5   0      540.77      651.06     20.54 o 
   7   5   0     3510.12     3298.16     61.58 o 
   9   5   0      227.78      201.86     17.69 o 
  11   5   0       34.90       55.03     15.80 o 
  13   5   0       28.45       70.22     20.32 o 
   0   6   0      419.76      369.51     21.40 o 
   2   6   0      178.26      211.59     15.78 o 
   4   6   0        9.38       33.09     10.22 o 
   6   6   0       28.12       39.75     19.92 o 
   8   6   0      194.43      175.44     18.93 o 
  10   6   0       12.08       25.51     12.56 o 
  12   6   0        8.47       16.32     23.28 o 
   1   7   0        3.02       25.39     12.71 o 
   3   7   0       39.87       20.14     11.54 o 
   5   7   0      454.76      508.61     27.72 o 
   7   7   0       23.05       42.69     11.53 o 
   9   7   0      202.61      161.56     25.50 o 
  11   7   0       27.07       33.70     21.04 o 
   0   8   0        6.08       33.32     20.49 o 
   2   8   0       56.33       58.77     22.96 o 
   4   8   0        0.25       13.26     13.87 o 
   6   8   0        1.72       21.72     12.68 o 
   8   8   0       45.73       52.95     18.39 o 
   1   9   0       28.12       57.92     31.80 o 
   3   9   0      139.93      104.32     48.76 o 
 -15   1   1        1.06       47.86     26.89 o 
 -13   1   1      737.20      756.69     81.89 o 
 -11   1   1     1012.90     1001.32     40.33 o 
  -9   1   1       33.69       47.38     11.29 o 
  -7   1   1     1371.81     1362.12     28.78 o 
  -5   1   1     2470.91     2313.09     17.79 o 
  -3   1   1    44560.01    45419.62    330.22 o 
  -1   1   1     2120.39     2280.87     12.46 o 
   1   1   1     5489.60     5753.93     28.33 o 
   5   1   1     7947.46     8141.63     68.55 o 
   7   1   1     2596.38     2586.21     24.42 o 
   9   1   1       31.77       55.01      6.47 o 
  11   1   1      195.17      198.95     18.72 o 
  13   1   1        0.43       13.30     13.44 o 
  15   1   1      425.03      474.53     51.08 o 
 -16   2   1      143.45      128.72     25.82 o 
 -14   2   1      132.88      158.55     24.90 o 
 -12   2   1      999.48     1020.23     56.25 o 
 -10   2   1      104.68      127.88     12.71 o 
  -8   2   1      612.48      604.80     23.66 o 
  -6   2   1     4296.68     4276.06     38.59 o 
  -4   2   1      312.82      346.77      7.49 o 
  -2   2   1     1190.30     1316.18     12.92 o 
   0   2   1    21428.56    21419.16    123.34 o 
   2   2   1    55417.39    57348.39    361.79 o 
   4   2   1     3041.84     3254.71     26.32 o 
   6   2   1     4574.65     4921.09     41.78 o 
   8   2   1     1217.40     1184.91     28.03 o 
  10   2   1     1175.56     1216.49     26.94 o 
  12   2   1      120.78      132.05     16.04 o 
  14   2   1        7.57       44.44     17.09 o 
  16   2   1       46.85       73.92     30.82 o 
 -15   3   1       15.54       38.46     14.64 o 
 -13   3   1       33.23       50.94     12.39 o 
 -11   3   1     1039.80     1154.42     51.21 o 
  -9   3   1      479.19      454.70     15.09 o 
  -7   3   1      485.24      521.80     19.62 o 
  -5   3   1     2299.84     2412.71     22.25 o 
  -3   3   1       72.33       67.50      6.82 o 
  -1   3   1     2360.30     2283.36     18.33 o 
   1   3   1      193.45      200.03      4.54 o 
   3   3   1     2544.93     2341.22     21.06 o 
   5   3   1     2121.88     2166.96     21.42 o 
   7   3   1       51.67       56.46      6.49 o 
   9   3   1      642.00      588.87     22.36 o 
  11   3   1      511.24      487.27     38.41 o 
  13   3   1        5.34       19.82     20.25 o 
  15   3   1       65.55       88.27     19.19 o 
 -14   4   1        2.82       23.81     10.90 o 
 -12   4   1       63.85       99.56     15.55 o 
 -10   4   1      144.95      145.58     15.10 o 
  -8   4   1     1067.87     1036.04     23.45 o 
  -6   4   1      275.79      229.05     15.63 o 
  -4   4   1      271.59      292.73      8.37 o 
  -2   4   1      368.15      381.36     12.77 o 
   0   4   1      102.67       96.58      5.30 o 
   2   4   1     1994.19     1927.47     24.95 o 
   4   4   1     1132.16     1015.91     25.40 o 
   6   4   1      663.13      634.06     24.26 o 
   8   4   1       38.83       46.07      9.74 o 
  10   4   1      423.30      405.16     22.46 o 
  12   4   1        4.71       34.65     12.26 o 
  14   4   1      106.54       81.37     14.08 o 
 -13   5   1       30.40       76.51     16.51 o 
 -11   5   1       32.06       30.88     11.91 o 
  -9   5   1      157.22      187.35     22.03 o 
  -7   5   1       95.09      128.61     24.88 o 
  -5   5   1      103.26      106.55      5.72 o 
  -3   5   1      513.76      520.67     11.27 o 
  -1   5   1        8.26       11.62      4.90 o 
   1   5   1      781.72      693.88     11.14 o 
   3   5   1     1266.02     1143.71     20.93 o 
   5   5   1      547.98      491.06     31.60 o 
   7   5   1      321.93      358.60     23.36 o 
   9   5   1      261.58      240.23     18.06 o 
  11   5   1       62.87       71.35     16.30 o 
  13   5   1       93.83       69.40     14.81 o 
 -12   6   1        0.18       28.24     14.87 o 
 -10   6   1        0.25       36.95     11.61 o 
  -8   6   1      167.12      148.72     15.29 o 
  -6   6   1        6.99       23.61     10.72 o 
  -4   6   1      869.46      881.12     38.05 o 
  -2   6   1      204.45      231.72      8.86 o 
   0   6   1       47.76       66.10      7.49 o 
   2   6   1      201.82      189.79     20.88 o 
   4   6   1        0.89       17.01      8.05 o 
   6   6   1       22.14       31.59      9.12 o 
   8   6   1       75.29       73.63     19.87 o 
  10   6   1      368.73      400.56     34.94 o 
  12   6   1       87.03      119.84     24.26 o 
 -11   7   1       39.25       38.36     16.09 o 
  -9   7   1       61.18       57.40     17.04 o 
  -7   7   1      215.31      149.23     14.67 o 
  -5   7   1       66.60       58.44     14.39 o 
  -3   7   1        1.36       15.56     15.31 o 
  -1   7   1      644.61      628.20     26.46 o 
   1   7   1       16.48       23.04     16.74 o 
   3   7   1        7.68       37.57     14.86 o 
   5   7   1      276.67      323.21     17.98 o 
   7   7   1       11.79       30.79     15.40 o 
   9   7   1      163.68      124.10     28.57 o 
  -8   8   1       32.96       37.38     16.33 o 
  -6   8   1       57.33       45.49     13.56 o 
  -4   8   1      131.68      108.25     20.99 o 
  -2   8   1       14.96       22.63     18.48 o 
   0   8   1      100.98       87.67     15.80 o 
   2   8   1       30.23       69.99     37.51 o 
   4   8   1       11.50       36.97     12.84 o 
   6   8   1       48.52       28.58     15.31 o 
   8   8   1       10.20       27.64     20.92 o 
  -3   9   1        8.26       61.42     31.56 o 
  -1   9   1        4.31       48.04     27.26 o 
   1   9   1       18.01       19.77     23.29 o 
   3   9   1        1.29        6.54     18.77 o 
 -16   0   2      522.27      481.18     46.79 o 
 -14   0   2       56.59      103.18     27.50 o 
 -12   0   2       38.60       48.42     26.71 o 
 -10   0   2     1307.42     1314.41     49.53 o 
  -8   0   2        8.36       21.95     10.94 o 
  -6   0   2      928.72     1139.26     33.50 o 
  -4   0   2       21.41        7.79      4.91 o 
  -2   0   2     5299.77     5055.63     31.52 o 
   0   0   2      705.84      820.16     18.12 o 
   2   0   2     8388.14     8644.38     60.76 o 
   4   0   2     1062.80     1106.42     16.19 o 
   6   0   2     1138.57     1152.08     25.88 o 
   8   0   2     7500.39     7680.77    104.95 o 
  10   0   2     2727.19     2826.29     45.53 o 
  12   0   2        8.36        9.29     22.23 o 
  14   0   2      754.85      693.26     65.41 o 
  16   0   2      110.47      154.52     48.27 o 
 -15   1   2      334.97      358.95     28.96 o 
 -13   1   2       70.76       78.63     17.16 o 
 -11   1   2      651.55      595.54     19.94 o 
  -9   1   2      376.22      460.38     17.86 o 
  -7   1   2      442.52      480.13     15.74 o 
  -5   1   2     5932.54     5787.66     33.91 o 
  -3   1   2    12841.12    13322.12     72.30 o 
  -1   1   2    31960.28    32078.29    191.45 o 
   1   1   2     1529.18     1459.50      9.78 o 
   3   1   2     1378.60     1327.90     11.46 o 
   5   1   2       60.66       52.87      6.94 o 
   7   1   2       75.21      118.73     11.04 o 
   9   1   2      487.81      500.95     15.00 o 
  11   1   2      280.02      278.84     16.84 o 
  13   1   2      514.99      501.56     22.28 o 
  15   1   2       74.02       41.29     19.86 o 
 -16   2   2        1.97       41.35     17.38 o 
 -14   2   2      196.09      197.58     22.44 o 
 -12   2   2      699.72      708.40     36.99 o 
 -10   2   2     1030.95     1060.43     40.57 o 
  -8   2   2     4078.64     4159.22     55.05 o 
  -6   2   2      205.56      196.69      8.42 o 
  -4   2   2     1441.21     1580.63     13.67 o 
  -2   2   2     6776.74     7305.40     39.90 o 
   0   2   2     5036.16     4472.41     22.00 o 
   2   2   2    28275.82    29617.50    231.81 o 
   4   2   2        0.01       17.55      4.84 o 
   6   2   2     2710.09     2819.18     25.54 o 
   8   2   2      784.82      706.64     34.78 o 
  10   2   2        3.95       17.15      6.51 o 
  12   2   2      227.61      202.39     16.33 o 
  14   2   2       17.13       47.87     19.11 o 
 -15   3   2      164.34      194.52     44.24 o 
 -13   3   2       24.57       63.04     23.07 o 
 -11   3   2       76.02       74.89     26.33 o 
  -9   3   2       22.44       30.96      5.12 o 
  -7   3   2      139.82      169.22     10.89 o 
  -5   3   2      112.93      102.14      9.12 o 
  -3   3   2     1036.99     1045.92     12.07 o 
  -1   3   2       93.67       91.22      8.46 o 
   1   3   2     1115.42     1121.10     10.30 o 
   3   3   2     7550.31     8186.51     53.63 o 
   5   3   2     1626.77     1566.89     17.70 o 
   7   3   2      698.64      687.97     26.56 o 
   9   3   2      467.69      400.41     14.92 o 
  11   3   2      616.42      533.54     20.98 o 
  13   3   2      551.96      534.96     41.20 o 
  15   3   2      125.00      120.67     44.59 o 
 -14   4   2       38.54       28.26     11.18 o 
 -12   4   2      343.85      336.47     27.51 o 
 -10   4   2      878.86      822.27     38.49 o 
  -8   4   2       51.90       42.36      7.18 o 
  -6   4   2      497.97      551.52     26.80 o 
  -4   4   2      683.57      584.64     11.99 o 
  -2   4   2      588.31      564.48     10.24 o 
   0   4   2      153.44      195.65     10.01 o 
   2   4   2     1252.65     1222.20     23.05 o 
   4   4   2     8289.62     8523.19    103.44 o 
   6   4   2      102.20      134.20      7.32 o 
   8   4   2       57.69       59.43     18.06 o 
  10   4   2        0.21       25.86      8.07 o 
  12   4   2      121.97      140.31     16.65 o 
  14   4   2       67.00       72.13     16.46 o 
 -13   5   2       59.08       56.56     15.42 o 
 -11   5   2       34.06       55.51     17.89 o 
  -9   5   2      844.05      776.83     34.42 o 
  -7   5   2      610.64      632.08     22.87 o 
  -5   5   2     1029.85     1024.93     24.70 o 
  -3   5   2      143.53      155.33     15.60 o 
  -1   5   2      134.56      115.90      6.92 o 
   1   5   2      251.56      265.87     14.02 o 
   3   5   2        1.30       11.04      7.17 o 
   5   5   2     1334.01     1272.31     45.83 o 
   7   5   2      856.87      905.80     26.89 o 
   9   5   2       40.82       53.74      8.02 o 
  11   5   2       37.40       56.80     14.38 o 
  13   5   2      107.26      130.03     23.62 o 
 -12   6   2        0.02       41.76     14.27 o 
 -10   6   2        2.29       41.72     13.29 o 
  -8   6   2      306.81      284.34     27.95 o 
  -6   6   2      198.12      193.30     20.09 o 
  -4   6   2       41.48       34.95      5.34 o 
  -2   6   2      128.73      163.57     13.01 o 
   0   6   2      551.89      532.97     19.26 o 
   2   6   2       15.55       12.36      4.96 o 
   4   6   2       30.38       41.46     14.31 o 
   6   6   2     1592.53     1361.98     42.97 o 
   8   6   2      223.36      235.66     20.84 o 
  10   6   2      181.28      229.05     33.96 o 
  12   6   2        1.60       17.77     17.22 o 
 -11   7   2        0.84       28.93     19.36 o 
  -9   7   2        0.02       26.39     12.86 o 
  -7   7   2      300.03      233.71     19.92 o 
  -5   7   2       83.21       95.19     26.64 o 
  -3   7   2       16.78       28.11     13.81 o 
  -1   7   2      483.70      414.56     15.65 o 
   1   7   2        0.04       18.82      7.63 o 
   3   7   2        0.81       28.63      9.53 o 
   5   7   2        2.37       44.33     15.91 o 
   7   7   2       60.47       62.34     16.20 o 
   9   7   2       73.19       65.33     17.35 o 
  -8   8   2        2.96       35.04     13.57 o 
  -6   8   2       83.11       72.66     27.28 o 
  -4   8   2       26.13       65.28     20.62 o 
  -2   8   2        7.16       40.17     12.53 o 
   0   8   2      134.99      119.18     23.12 o 
   2   8   2       34.61       64.69     19.09 o 
   4   8   2        5.68       25.56     14.76 o 
   6   8   2        3.42       30.68     13.83 o 
   8   8   2       38.99       71.67     23.78 o 
  -3   9   2      264.72      564.70    217.15 o 
  -1   9   2       18.48       61.77     31.74 o 
   1   9   2        1.80       35.24     46.46 o 
   3   9   2        8.41       33.84     20.29 o 
 -15   1   3      758.91      707.04     66.82 o 
 -13   1   3      132.61      158.02     28.38 o 
 -11   1   3     1084.27      971.26     26.14 o 
  -9   1   3     1572.77     1458.46     27.42 o 
  -7   1   3       39.51       27.12     10.61 o 
  -5   1   3     4095.75     3969.00     24.74 o 
  -3   1   3       15.65       27.80      5.75 o 
  -1   1   3    23488.10    22469.91    181.04 o 
   1   1   3    10200.86     9281.08     38.49 o 
   3   1   3       13.48       17.45      5.40 o 
   5   1   3     6631.59     6821.35     70.32 o 
   7   1   3      371.15      424.37     12.64 o 
   9   1   3       15.61       21.34      6.05 o 
  11   1   3      876.73      877.21     39.38 o 
  13   1   3       13.89       27.39     12.92 o 
  15   1   3       22.00       61.31     19.47 o 
 -16   2   3      164.67      228.23     24.45 o 
 -14   2   3       96.64      123.97     23.63 o 
 -10   2   3     1555.15     1452.66     36.91 o 
  -8   2   3      141.11      162.18     11.96 o 
  -6   2   3      158.40      156.75      8.57 o 
  -4   2   3     5121.37     5312.39     30.80 o 
  -2   2   3       34.35       31.98      5.83 o 
   0   2   3      203.81      207.57      6.02 o 
   2   2   3     5261.31     5507.14     30.50 o 
   4   2   3     1711.82     1684.70     20.29 o 
   6   2   3      134.64      119.21      9.87 o 
   8   2   3      113.29       76.52     11.02 o 
  10   2   3      647.30      657.98     21.31 o 
  12   2   3        5.09       26.87     11.58 o 
  14   2   3      137.94       89.86     36.09 o 
 -15   3   3        1.57       43.32     14.60 o 
 -13   3   3       71.88       64.26     14.63 o 
 -11   3   3      470.18      467.63     24.14 o 
  -9   3   3      284.57      257.23     12.67 o 
  -7   3   3      236.12      237.48     11.33 o 
  -5   3   3      567.52      550.99     13.41 o 
  -3   3   3      106.85      116.77      7.19 o 
  -1   3   3        0.88       17.03      5.17 o 
   1   3   3     3621.17     3434.49     45.59 o 
   3   3   3      997.58     1159.99     16.08 o 
   5   3   3       16.74       16.93      5.53 o 
   7   3   3      747.07      684.20     25.39 o 
   9   3   3      108.29      130.41     18.49 o 
  11   3   3        3.96       25.64      9.34 o 
  13   3   3       51.34       69.80     13.64 o 
  15   3   3      162.50      118.27     34.56 o 
 -14   4   3       12.94       45.39     16.86 o 
 -12   4   3      449.43      495.89     40.10 o 
 -10   4   3     1359.14     1458.75     41.64 o 
  -8   4   3      402.37      388.74     15.92 o 
  -6   4   3      939.77      892.84     19.74 o 
  -4   4   3      100.25      119.82     13.38 o 
  -2   4   3      149.11      169.82     10.65 o 
   0   4   3     2721.24     2567.04     22.48 o 
   2   4   3     3645.22     3872.15     41.46 o 
   4   4   3     2784.06     2743.28     37.74 o 
   6   4   3      104.30       82.97      8.08 o 
   8   4   3      230.19      230.25     11.67 o 
  10   4   3      446.12      444.00     26.33 o 
  12   4   3      123.11      132.03     17.84 o 
  14   4   3        3.62       41.20     15.61 o 
 -13   5   3      249.09      204.61     24.26 o 
 -11   5   3       14.47       29.51     13.11 o 
  -9   5   3      385.53      348.17     23.14 o 
  -7   5   3       42.28       48.83      8.57 o 
  -5   5   3       25.93       42.98      7.22 o 
  -3   5   3       23.24       18.30      4.94 o 
  -1   5   3       53.24       58.05      5.99 o 
   1   5   3     1109.08     1152.38     17.63 o 
   3   5   3      566.53      578.25     26.21 o 
   5   5   3       11.86       17.86      8.53 o 
   7   5   3       17.12       11.21      7.61 o 
   9   5   3        0.25       33.86     12.22 o 
  11   5   3       32.07       32.47     17.67 o 
  13   5   3       70.18       61.14     24.86 o 
 -12   6   3        1.65       25.08     15.58 o 
 -10   6   3       31.78       62.95     16.00 o 
  -8   6   3      482.58      424.37     23.58 o 
  -6   6   3      209.47      198.30     14.80 o 
  -4   6   3      751.17      787.94     28.43 o 
  -2   6   3       75.05       59.47      7.58 o 
   0   6   3      347.83      353.63     13.65 o 
   2   6   3       15.97       12.88      8.08 o 
   4   6   3       45.65       63.48      9.27 o 
   6   6   3     1632.21     1464.87     60.05 o 
   8   6   3       14.97       51.69     19.00 o 
  10   6   3       51.57       80.98     20.99 o 
  12   6   3        4.86       33.25     21.93 o 
 -11   7   3        7.28       39.42     15.58 o 
  -9   7   3        3.80       38.20     12.47 o 
  -7   7   3      152.91      164.04     21.44 o 
  -5   7   3      524.25      508.44     24.98 o 
  -3   7   3       19.02       41.72     10.07 o 
  -1   7   3        2.44       11.11     10.17 o 
   1   7   3       44.98       34.48     10.82 o 
   3   7   3        7.81       39.32     15.20 o 
   5   7   3      105.79      148.49     28.87 o 
   7   7   3       14.30       62.84     19.00 o 
   9   7   3      237.57      247.22     35.41 o 
  -8   8   3       16.76       33.45     12.40 o 
  -6   8   3      146.86      159.49     23.19 o 
  -4   8   3      142.24      175.16     37.56 o 
  -2   8   3       27.12       52.73     16.70 o 
   0   8   3        7.05       54.34     19.27 o 
   2   8   3       25.59       44.57     13.39 o 
   4   8   3       12.87       35.78     26.50 o 
   6   8   3        0.39       45.67     19.42 o 
  -3   9   3       24.66       29.03     36.45 o 
  -1   9   3        3.14       59.03     23.67 o 
   1   9   3       35.83       63.99     18.70 o 
   3   9   3        3.54       54.66     17.97 o 
 -16   0   4      220.72      318.38     42.09 o 
 -14   0   4       10.61       57.78     33.71 o 
 -12   0   4       11.58       38.19     24.89 o 
 -10   0   4     2324.32     2413.01     71.23 o 
  -8   0   4     5787.61     5995.02    105.31 o 
  -6   0   4     1610.57     1730.09     24.57 o 
  -4   0   4     6100.79     5994.97     42.08 o 
  -2   0   4       47.25       91.47      9.67 o 
   0   0   4    15560.95    14757.33    166.41 o 
   2   0   4     5140.90     4694.48     35.00 o 
   4   0   4      363.79      408.33     14.57 o 
   6   0   4      492.63      425.04     20.65 o 
   8   0   4      656.56      659.57     26.75 o 
  10   0   4      935.15      838.34     55.79 o 
  12   0   4      211.97      192.96     43.36 o 
  14   0   4        0.28       27.77     57.93 o 
 -15   1   4       53.00      160.22     45.27 o 
 -13   1   4      320.58      280.30     27.37 o 
 -11   1   4       51.00       52.71      8.42 o 
  -9   1   4     1767.66     1857.09     29.87 o 
  -7   1   4     1382.03     1373.13     21.93 o 
  -5   1   4     5031.72     5031.99     41.38 o 
  -3   1   4       24.09       21.59      5.43 o 
  -1   1   4      666.82      553.47     10.29 o 
   1   1   4     3491.58     3531.08     20.40 o 
   3   1   4      808.13      821.40     11.00 o 
   5   1   4     9875.57    10925.81     63.11 o 
   7   1   4      562.70      595.15     16.85 o 
   9   1   4       96.82      118.53     12.77 o 
  11   1   4      312.17      326.92     29.27 o 
  13   1   4      199.29      218.04     21.58 o 
  15   1   4      102.98      105.84     22.81 o 
 -16   2   4       17.84       39.53     18.77 o 
 -14   2   4        5.40       34.78     17.89 o 
 -12   2   4      216.51      235.68     18.68 o 
 -10   2   4      452.70      462.80     25.89 o 
  -8   2   4     1289.33     1187.05     24.37 o 
  -6   2   4      391.84      394.19     13.57 o 
  -4   2   4     1531.47     1546.36     14.92 o 
  -2   2   4     2101.00     2033.28     19.26 o 
   0   2   4     2815.86     2519.12     18.68 o 
   2   2   4     1408.10     1511.90     19.96 o 
   4   2   4      113.28      126.65      7.90 o 
   6   2   4       35.90       46.71      6.64 o 
   8   2   4      490.16      438.77     15.41 o 
  10   2   4     1285.26     1201.78     39.63 o 
  12   2   4      133.75      162.13     32.14 o 
  14   2   4       62.94       98.48     24.74 o 
 -15   3   4       62.83       63.57     19.72 o 
 -13   3   4     1262.93     1368.46     34.30 o 
 -11   3   4      385.78      357.70     25.58 o 
  -9   3   4       16.64       20.96      4.30 o 
  -7   3   4      127.18      114.64     10.93 o 
  -5   3   4      597.76      555.26     14.45 o 
  -3   3   4     1912.64     2013.20     24.32 o 
  -1   3   4      418.69      462.95      8.84 o 
   1   3   4     1262.99     1380.42     35.18 o 
   3   3   4      382.78      441.97     14.69 o 
   5   3   4      138.43      146.63      8.48 o 
   7   3   4       48.58       53.00      8.65 o 
   9   3   4      175.65      156.59     15.56 o 
  11   3   4       21.41       45.47     12.69 o 
  13   3   4       67.75       86.90     26.05 o 
 -14   4   4       39.45       33.24     11.72 o 
 -12   4   4       86.42       68.19     14.09 o 
 -10   4   4        0.68       32.69     14.76 o 
  -8   4   4      428.79      353.07     18.89 o 
  -6   4   4      137.01      139.19     10.62 o 
  -4   4   4      166.17      197.08     11.93 o 
  -2   4   4      938.45      917.06     13.37 o 
   0   4   4        0.01       11.31      8.34 o 
   2   4   4       65.70       53.63      5.86 o 
   4   4   4     1490.72     1427.65     43.32 o 
   6   4   4      275.69      256.61      7.76 o 
   8   4   4       13.49       34.83      8.03 o 
  10   4   4        0.16       31.76     10.83 o 
  12   4   4       56.66       68.84     13.94 o 
  14   4   4        0.01       34.17     26.94 o 
 -13   5   4       13.23       58.12     20.23 o 
 -11   5   4       18.17       17.27      9.13 o 
  -9   5   4        4.97       31.85      8.25 o 
  -7   5   4       47.17       57.37      9.06 o 
  -5   5   4      591.42      590.99     18.44 o 
  -3   5   4      205.55      228.86     16.76 o 
  -1   5   4       50.19       53.03      5.94 o 
   1   5   4     1130.06     1156.36     17.44 o 
   3   5   4      303.83      379.74     23.57 o 
   5   5   4      595.46      554.39     36.46 o 
   7   5   4        0.02        4.53      6.10 o 
   9   5   4       62.22       60.16     10.94 o 
  11   5   4        0.01       35.23     20.41 o 
  13   5   4       29.88       61.25     25.01 o 
 -12   6   4        1.97       31.50     12.67 o 
 -10   6   4      310.02      305.61     36.15 o 
  -8   6   4      512.82      466.74     36.76 o 
  -6   6   4        0.27       21.71     14.88 o 
  -4   6   4       10.43       32.38      8.32 o 
  -2   6   4      193.13      173.04     11.04 o 
   0   6   4        1.56        8.46      4.44 o 
   2   6   4        7.99       28.18     21.56 o 
   4   6   4        5.57       55.15     19.63 o 
   6   6   4      265.05      256.72     24.12 o 
   8   6   4        6.72       39.51     19.21 o 
  10   6   4       23.63       57.76     23.29 o 
 -11   7   4       40.44       67.35     16.16 o 
  -7   7   4      219.36      183.49     20.84 o 
  -5   7   4       50.34       75.39     13.89 o 
  -3   7   4       28.64       46.56     12.52 o 
  -1   7   4       29.29       22.10      9.10 o 
   1   7   4        3.82       62.71     21.37 o 
   3   7   4       43.12       69.33     16.68 o 
   5   7   4       22.46       31.45     17.23 o 
   7   7   4       53.84       55.72     23.59 o 
   9   7   4       17.07       27.33     15.21 o 
  -8   8   4       16.37       36.97     10.27 o 
  -6   8   4      109.74      132.91     16.06 o 
  -4   8   4       40.01       63.38     23.68 o 
  -2   8   4       23.15       31.27     17.83 o 
   0   8   4      138.14      134.88     48.02 o 
   2   8   4       19.79       67.98     34.68 o 
   4   8   4       26.76       37.63     15.88 o 
   6   8   4       98.93      119.23     22.30 o 
  -3   9   4       24.31       74.56     29.49 o 
  -1   9   4        2.52       60.02     28.14 o 
   1   9   4       23.13       59.87     20.57 o 
 -15   1   5       90.46      145.10     39.24 o 
 -13   1   5      204.58      229.24     26.15 o 
 -11   1   5     2247.53     2339.11     61.44 o 
  -9   1   5       21.73       14.80     14.98 o 
  -7   1   5     7549.47     7311.26     51.79 o 
  -5   1   5     1036.35      998.53     15.50 o 
  -3   1   5     4176.58     4129.16     26.69 o 
  -1   1   5     2937.92     3221.90     20.78 o 
   1   1   5    16477.82    16673.42     75.74 o 
   3   1   5      493.45      380.07      9.32 o 
   5   1   5       23.24       50.09      7.95 o 
   7   1   5     1926.82     2002.82     39.40 o 
   9   1   5       12.07       28.65      9.23 o 
  11   1   5      474.30      422.46     31.27 o 
  13   1   5        3.67        5.48     11.42 o 
  15   1   5      124.80       63.65     17.70 o 
 -16   2   5      365.23      433.95     50.92 o 
 -14   2   5      217.29      229.91     26.21 o 
 -12   2   5       75.29       84.61     14.12 o 
 -10   2   5      419.54      474.89     20.21 o 
  -8   2   5     1268.00     1111.99     22.96 o 
  -6   2   5     7253.08     7706.63     55.40 o 
  -4   2   5     2093.75     2039.20     19.31 o 
  -2   2   5     2118.77     2163.11     17.64 o 
   0   2   5      611.16      590.28      9.83 o 
   2   2   5      465.25      456.50     10.44 o 
   4   2   5       36.56       15.00     10.44 o 
   6   2   5     1938.80     2029.19     33.21 o 
   8   2   5      332.19      392.22     21.28 o 
  10   2   5       21.86       13.83      9.25 o 
  12   2   5        3.76       35.75     12.21 o 
  14   2   5       21.46       42.47     15.04 o 
 -15   3   5        2.17       40.48     13.06 o 
 -13   3   5        2.43       29.58     12.08 o 
 -11   3   5       55.31       51.38     13.22 o 
  -9   3   5        3.19       25.47     10.28 o 
  -7   3   5      217.06      180.98     11.06 o 
  -5   3   5     1381.23     1358.88     24.07 o 
  -3   3   5      103.93       90.13      8.36 o 
  -1   3   5      147.58      157.82      9.15 o 
   1   3   5       60.74       90.75     14.93 o 
   3   3   5      647.95      675.68     16.60 o 
   5   3   5      205.61      216.25     19.61 o 
   7   3   5      229.74      257.39     21.18 o 
   9   3   5      111.40      108.31     15.60 o 
  11   3   5       48.36       40.39     13.39 o 
  13   3   5       14.34       25.41     12.67 o 
 -14   4   5       12.28       43.66     18.80 o 
 -12   4   5      192.71      218.66     22.56 o 
 -10   4   5      102.96       97.44     12.12 o 
  -8   4   5      239.11      166.14     15.21 o 
  -6   4   5      495.65      455.41     22.55 o 
  -4   4   5     3454.29     3598.02     41.73 o 
  -2   4   5     4172.84     4305.77     54.93 o 
   0   4   5       49.92       52.48      7.54 o 
   2   4   5      218.72      184.26     15.97 o 
   4   4   5      541.73      489.26     21.01 o 
   6   4   5     1394.84     1311.15     26.86 o 
   8   4   5       41.58       68.42      9.03 o 
  10   4   5       57.62       62.42     10.03 o 
  12   4   5      236.57      198.00     19.05 o 
 -13   5   5       14.90       51.92     11.31 o 
 -11   5   5      292.47      289.72     32.17 o 
  -9   5   5       32.58       44.45     10.09 o 
  -7   5   5        6.33       23.72     10.07 o 
  -5   5   5       34.40       52.78     12.72 o 
  -3   5   5        1.84       23.44      7.55 o 
  -1   5   5      175.57      175.35     15.90 o 
   1   5   5       85.81       97.27     10.25 o 
   3   5   5      142.09      158.81     20.43 o 
   5   5   5      259.78      287.56     26.43 o 
   7   5   5      134.46      122.31     13.86 o 
  11   5   5        7.30       24.45     17.90 o 
 -12   6   5       69.17      127.38     21.45 o 
 -10   6   5       80.95       93.00     18.64 o 
  -8   6   5       14.04       18.28      7.51 o 
  -6   6   5      229.43      220.34     14.70 o 
  -4   6   5      110.61      104.18     14.73 o 
  -2   6   5        4.17       14.28      4.89 o 
   0   6   5        4.42       16.13      5.63 o 
   2   6   5      232.56      221.20     20.72 o 
   4   6   5      697.08      710.83     35.26 o 
   6   6   5       75.75       89.49     20.41 o 
   8   6   5        0.04       33.01     17.48 o 
  10   6   5       57.91       69.63     15.77 o 
  -9   7   5      171.50      233.90     22.49 o 
  -7   7   5       25.50       38.48     20.26 o 
  -5   7   5      182.58      162.05     17.88 o 
  -3   7   5        5.86       17.78      7.82 o 
  -1   7   5       80.79       90.10     14.16 o 
   1   7   5      725.14      728.42     30.18 o 
   3   7   5       70.44       72.37     18.75 o 
   5   7   5      205.46      187.80     42.32 o 
   7   7   5        5.77       44.21     19.18 o 
   9   7   5        5.91       57.43     17.35 o 
  -8   8   5       48.62       47.08     10.30 o 
  -6   8   5       19.50       35.74     15.57 o 
  -4   8   5       46.57       50.06     17.90 o 
  -2   8   5        2.39      108.73     42.73 o 
   0   8   5        1.86       22.38     19.93 o 
   2   8   5      193.75      116.28     39.06 o 
   4   8   5       49.70       65.14     14.59 o 
   6   8   5        6.52       42.87     18.72 o 
  -1   9   5       19.30       60.18     20.54 o 
 -16   0   6       83.40       84.04     27.27 o 
 -14   0   6      522.12      616.32     50.12 o 
 -12   0   6      352.22      396.06     59.54 o 
 -10   0   6     3729.59     3695.70     82.52 o 
  -8   0   6      283.12      238.47     14.38 o 
  -6   0   6     6618.08     7380.02    155.50 o 
  -4   0   6     1438.14     1504.91     23.59 o 
  -2   0   6     6673.86     6539.96     47.47 o 
   0   0   6    11362.00    11990.92    111.21 o 
   4   0   6     1843.20     1849.77     77.94 o 
   6   0   6     2017.02     1926.56     69.26 o 
   8   0   6      291.47      328.34     34.53 o 
  10   0   6       43.23       57.69     17.60 o 
  12   0   6      155.00      121.86     31.24 o 
  14   0   6       57.18       53.23     26.56 o 
 -15   1   6       35.05       79.33     23.33 o 
 -13   1   6        0.14       33.21     18.91 o 
 -11   1   6      143.29      151.54     17.74 o 
  -9   1   6      258.35      300.46     11.34 o 
  -7   1   6      204.62      270.25     11.44 o 
  -5   1   6     2428.43     2494.94     26.23 o 
  -3   1   6      601.17      684.65     12.60 o 
  -1   1   6     1299.07     1338.93     13.49 o 
   1   1   6     1756.42     1765.36     19.81 o 
   3   1   6       72.40       68.50      7.51 o 
   5   1   6       15.77       27.83      8.96 o 
   7   1   6     1512.90     1577.37     31.30 o 
   9   1   6        6.52       38.74     11.30 o 
  11   1   6      224.63      233.02     29.75 o 
  13   1   6        5.81       45.14     14.66 o 
 -16   2   6       55.25       63.09     34.93 o 
 -14   2   6       10.34       36.11     19.82 o 
 -12   2   6      112.17      124.41     13.85 o 
 -10   2   6     1076.53     1103.04     42.42 o 
  -8   2   6        7.37       19.25      6.45 o 
  -6   2   6       39.99       17.28      7.66 o 
  -4   2   6       26.20       36.81      7.47 o 
  -2   2   6    11670.05    11446.81     67.50 o 
   0   2   6     2833.59     2982.85     25.74 o 
   2   2   6      111.60      141.25      9.47 o 
   4   2   6      109.29      103.60     10.27 o 
   6   2   6      922.15      973.32     23.67 o 
   8   2   6     1772.90     1734.50     48.49 o 
  10   2   6        0.47       20.84     10.83 o 
  12   2   6        0.05       21.89      9.48 o 
  14   2   6        4.46       14.50     15.77 o 
 -15   3   6      146.59      101.87     26.11 o 
 -13   3   6       84.63      115.41     18.23 o 
 -11   3   6      127.22      123.90     21.50 o 
  -9   3   6      504.62      415.55     14.77 o 
  -7   3   6      649.85      704.91     20.18 o 
  -5   3   6     4745.62     4786.99     46.42 o 
  -3   3   6       11.23       15.56      6.59 o 
  -1   3   6      111.55      113.40      8.66 o 
   1   3   6     1088.36     1070.12     21.14 o 
   3   3   6     4797.54     4761.34     40.95 o 
   5   3   6       54.26       48.81      6.43 o 
   7   3   6      231.37      207.81     24.45 o 
   9   3   6        7.33       21.76      9.46 o 
  11   3   6      294.16      316.40     25.91 o 
  13   3   6       37.14       83.70     13.73 o 
 -14   4   6       68.01       60.95     22.21 o 
 -12   4   6       84.99      100.26     16.32 o 
 -10   4   6       51.06       55.01     13.00 o 
  -8   4   6       74.34       78.12     12.63 o 
  -6   4   6      152.94      117.47     12.61 o 
  -4   4   6       10.20        5.00      7.74 o 
  -2   4   6       47.22       53.22      6.93 o 
   0   4   6       63.20       71.72     10.83 o 
   2   4   6       61.45       62.09      7.45 o 
   4   4   6     1039.71     1027.14     29.36 o 
   6   4   6      336.63      298.28     22.68 o 
   8   4   6       27.99       37.58     11.55 o 
  10   4   6      199.59      186.15     14.71 o 
  12   4   6      115.13      146.19     57.14 o 
 -13   5   6       10.85       23.75     12.63 o 
 -11   5   6        2.15       33.93     10.75 o 
  -9   5   6       54.39       63.30     10.90 o 
  -7   5   6      356.18      419.22     29.53 o 
  -5   5   6     2135.09     2047.81     43.97 o 
  -3   5   6      175.11      173.25     10.76 o 
  -1   5   6      372.70      358.87     13.20 o 
   1   5   6      197.20      255.90     10.77 o 
   3   5   6      611.75      572.75     19.41 o 
   5   5   6      795.21      840.75     25.28 o 
   7   5   6       26.74       26.06      7.38 o 
   9   5   6      202.46      200.92     22.08 o 
  11   5   6      223.27      201.00     40.78 o 
 -12   6   6       14.70       41.37     14.13 o 
 -10   6   6       35.51       53.57     15.86 o 
  -8   6   6        6.79       27.07      8.60 o 
  -6   6   6       94.21       75.03     19.11 o 
  -4   6   6      183.79      208.62     14.96 o 
  -2   6   6      687.34      603.20     35.03 o 
   0   6   6     1019.04     1023.00     30.58 o 
   2   6   6       84.83       87.48     18.02 o 
   4   6   6       98.45      102.10     24.85 o 
   6   6   6      836.21      734.00     32.69 o 
   8   6   6       40.25       45.47     16.53 o 
  10   6   6        7.49       54.61     16.66 o 
  -9   7   6        0.43       31.61     10.86 o 
  -7   7   6       28.45       49.43     10.56 o 
  -5   7   6       25.70       43.45     13.92 o 
  -3   7   6       12.78       29.36      7.77 o 
  -1   7   6      112.36       86.01     16.76 o 
   1   7   6       41.96       65.56     19.59 o 
   5   7   6      114.89      165.75     27.46 o 
  -6   8   6       67.44       84.28     65.81 o 
  -4   8   6        0.03       43.93     18.62 o 
  -2   8   6       20.57       46.74     18.83 o 
   0   8   6       74.90       61.41     19.69 o 
   2   8   6        7.95       12.92     13.56 o 
   4   8   6      219.21      208.61     22.31 o 
   6   8   6        5.76       27.36     15.99 o 
 -15   1   7       52.61       89.80     23.59 o 
 -13   1   7       59.05       56.30     18.39 o 
 -11   1   7       45.27       52.75     12.99 o 
  -9   1   7       94.02       57.60     10.42 o 
  -7   1   7        3.46       17.48      5.81 o 
  -5   1   7     2550.04     2437.19     27.62 o 
  -3   1   7      170.29      203.08     10.58 o 
  -1   1   7      264.69      240.56     10.47 o 
   1   1   7     1838.17     1853.91     29.11 o 
   3   1   7     4067.58     4064.26     77.79 o 
   5   1   7     1526.41     1558.90     25.75 o 
   7   1   7      454.17      514.18     21.15 o 
   9   1   7      424.24      359.11     23.97 o 
  11   1   7      547.02      555.51     28.66 o 
  13   1   7      107.65      126.15     33.40 o 
 -16   2   7        0.30       42.83     16.74 o 
 -14   2   7       12.74       45.89     19.25 o 
 -12   2   7      120.05      129.85     28.16 o 
 -10   2   7        1.84       24.88      8.96 o 
  -8   2   7      209.71      223.60     16.97 o 
  -6   2   7      132.19      144.88     16.45 o 
  -4   2   7       64.76       85.65     10.05 o 
  -2   2   7      916.77      960.83     19.30 o 
   0   2   7     4909.18     4994.31     46.00 o 
   2   2   7      201.04      202.45      9.70 o 
   4   2   7     1100.55     1204.70     28.03 o 
   6   2   7     2025.28     1989.66     34.30 o 
   8   2   7      535.18      535.38     24.68 o 
  10   2   7        0.13       24.05      9.62 o 
  12   2   7      239.49      198.15     21.57 o 
  14   2   7       35.94       39.40     18.09 o 
 -15   3   7      195.87      230.73     28.37 o 
 -13   3   7       80.80      105.38     19.31 o 
 -11   3   7       96.31      109.74     17.07 o 
  -9   3   7       10.60       38.42     14.87 o 
  -7   3   7      825.92      836.73     29.22 o 
  -5   3   7     2155.60     2172.87     54.83 o 
  -3   3   7     2866.50     2775.49     45.07 o 
  -1   3   7      857.67      911.09     23.32 o 
   1   3   7       96.54       92.37     12.08 o 
   3   3   7      497.65      441.32     23.65 o 
   5   3   7      366.01      363.19     12.68 o 
   7   3   7     1356.15     1250.53     31.81 o 
   9   3   7      365.70      390.24     24.24 o 
  11   3   7      119.65      110.75     16.55 o 
  13   3   7       16.26       31.13     10.84 o 
 -14   4   7       27.98       39.16     15.21 o 
 -12   4   7       67.63      112.69     30.82 o 
 -10   4   7      183.73      216.56     14.70 o 
  -8   4   7      417.59      376.64     31.16 o 
  -6   4   7       27.71       72.08     13.13 o 
  -4   4   7       12.91       28.42      8.85 o 
  -2   4   7     1434.87     1358.47     34.87 o 
   0   4   7     2110.80     2210.85     56.93 o 
   2   4   7      922.73      816.53     22.51 o 
   4   4   7      115.21      112.18     12.28 o 
   6   4   7      492.71      459.40     12.65 o 
   8   4   7      955.06      912.65     26.91 o 
  10   4   7       66.64       66.71      9.83 o 
  12   4   7        5.39       52.57     23.63 o 
 -13   5   7      134.61      122.40     31.95 o 
 -11   5   7        7.06       35.08     12.49 o 
  -9   5   7       44.67       59.38     11.22 o 
  -7   5   7       61.75       74.48     16.18 o 
  -5   5   7      524.89      474.94     25.53 o 
  -3   5   7     1025.82      990.23     23.99 o 
  -1   5   7       67.42       79.89      8.29 o 
   1   5   7       35.86       25.00     10.04 o 
   3   5   7      679.40      675.44     27.11 o 
   5   5   7      202.92      196.85     32.62 o 
   7   5   7       19.42       29.86     18.72 o 
   9   5   7       19.20       77.13     23.90 o 
  11   5   7       13.99       17.20     23.14 o 
 -12   6   7       60.10       98.71     19.32 o 
 -10   6   7      257.22      283.35     28.32 o 
  -8   6   7      112.58      106.40     14.23 o 
  -6   6   7       60.23       56.03     18.17 o 
  -4   6   7       33.61       45.79     14.76 o 
  -2   6   7       22.85       34.99     11.89 o 
   0   6   7       59.42       81.44     20.50 o 
   2   6   7       92.39      102.57     22.27 o 
   4   6   7      336.70      315.96     55.14 o 
   6   6   7       38.84       57.07     20.89 o 
   8   6   7        8.75       33.51     20.65 o 
  10   6   7       48.90       39.95     14.71 o 
  -9   7   7        0.23       51.01     17.08 o 
  -5   7   7      143.82      146.29     14.46 o 
  -3   7   7       39.11       44.46     11.54 o 
  -1   7   7        4.47       51.02     18.75 o 
   1   7   7      122.86      166.11     21.71 o 
   3   7   7       13.46       66.27     18.69 o 
   5   7   7      111.54      122.75     25.22 o 
   7   7   7       31.56       47.17     17.36 o 
  -6   8   7       19.02       40.69     18.02 o 
  -4   8   7        0.98        6.47     15.96 o 
  -2   8   7       29.79       54.24     44.68 o 
   0   8   7      271.16      292.80     50.75 o 
   2   8   7       11.16       57.12     24.18 o 
   4   8   7       20.48       46.73     16.18 o 
 -16   0   8        0.02       53.55     27.16 o 
 -14   0   8     1053.09     1121.36     59.58 o 
 -12   0   8      587.99      542.38     68.90 o 
 -10   0   8     1724.89     1510.84     60.71 o 
  -8   0   8        2.47       19.50      9.20 o 
  -6   0   8       22.68       13.99     10.01 o 
  -4   0   8     3215.77     2880.54    108.23 o 
  -2   0   8        1.80       18.19     18.37 o 
   0   0   8    29276.89    30297.86    537.05 o 
   2   0   8      330.49      367.91     23.01 o 
   4   0   8       12.18       14.65     15.42 o 
   6   0   8     4870.60     4968.13     93.17 o 
   8   0   8     2152.85     2058.53     78.39 o 
  10   0   8     1043.65     1105.10     46.63 o 
  12   0   8      392.07      464.53     47.79 o 
  14   0   8       31.80        6.38     20.37 o 
 -15   1   8       71.62       67.49     22.39 o 
 -13   1   8      106.20      183.31     36.76 o 
 -11   1   8       24.17       40.46     11.16 o 
  -9   1   8      620.74      591.89     16.19 o 
  -7   1   8        8.69       16.80      7.28 o 
  -5   1   8       73.31       55.64     10.70 o 
  -3   1   8     2227.61     2395.20     32.48 o 
  -1   1   8     2652.45     2901.82     32.28 o 
   1   1   8     6648.11     6692.34     54.39 o 
   3   1   8      332.06      361.55     13.69 o 
   5   1   8     1273.08     1307.66     27.52 o 
   7   1   8      275.69      284.23     21.59 o 
   9   1   8      350.30      385.93     43.71 o 
  11   1   8      526.05      430.18     34.60 o 
  13   1   8      154.00      128.24     20.92 o 
 -16   2   8       17.27       46.54     21.00 o 
 -14   2   8        0.09       32.07     13.86 o 
 -12   2   8       39.29       43.25     13.57 o 
 -10   2   8      170.88      179.27     14.07 o 
  -8   2   8       29.94       64.14      9.95 o 
  -6   2   8       68.77      101.15     12.16 o 
  -4   2   8       16.19       16.49     10.28 o 
   0   2   8     2379.06     2238.58     31.11 o 
   2   2   8       13.98       19.90      6.27 o 
   4   2   8        1.37       13.49      9.85 o 
   6   2   8       14.35       27.12      8.96 o 
   8   2   8      620.32      572.79     26.80 o 
  10   2   8      242.04      198.82     20.77 o 
  12   2   8        8.48       18.82     13.68 o 
 -15   3   8      119.52      181.36     33.63 o 
 -13   3   8      207.84      193.98     44.29 o 
 -11   3   8       52.02       43.63     13.71 o 
  -9   3   8      181.54      184.89     12.63 o 
  -7   3   8      210.31      169.03     18.76 o 
  -5   3   8     2168.08     2049.92     40.19 o 
  -3   3   8     2245.59     2240.48     33.64 o 
  -1   3   8       23.35       23.94      5.09 o 
   1   3   8      229.48      225.58     10.02 o 
   3   3   8     1036.55      981.31     19.50 o 
   5   3   8     1687.82     1589.59     50.09 o 
   7   3   8        5.06       20.21     11.30 o 
   9   3   8      282.33      238.41     32.19 o 
  11   3   8       82.27      159.16     34.36 o 
  13   3   8      153.62      147.77     36.90 o 
 -14   4   8        8.04       27.24     15.50 o 
 -12   4   8       28.98       33.65     14.24 o 
 -10   4   8      832.89      681.85     21.35 o 
  -8   4   8      354.82      392.70     43.85 o 
  -6   4   8      465.31      424.96     20.03 o 
  -4   4   8       86.42      109.67     12.42 o 
  -2   4   8       54.07       49.64      9.76 o 
   0   4   8      228.23      237.31     15.85 o 
   2   4   8      627.37      637.54     31.38 o 
   4   4   8     1378.05     1288.19     31.62 o 
   6   4   8      799.59      769.30     26.49 o 
   8   4   8      335.26      289.77     47.48 o 
  10   4   8        0.01       28.39     12.38 o 
  12   4   8        6.35       34.12     23.36 o 
 -13   5   8       19.59       24.34     12.66 o 
 -11   5   8        0.02       31.36     11.25 o 
  -9   5   8       17.83       39.37     10.18 o 
  -7   5   8      156.37      111.94     11.82 o 
  -5   5   8      637.50      642.09     34.44 o 
  -3   5   8       48.28       68.94     10.85 o 
  -1   5   8      310.03      265.88     20.86 o 
   1   5   8        0.12       21.75     11.53 o 
   3   5   8      176.11      194.84     15.40 o 
   5   5   8      828.33      770.21     26.43 o 
   7   5   8        6.13       25.04     17.46 o 
   9   5   8       30.18       70.55     18.34 o 
 -12   6   8       29.00       64.62     16.34 o 
 -10   6   8       37.82      107.13     19.13 o 
  -8   6   8      232.18      226.62     20.27 o 
  -6   6   8      169.50      158.50     18.59 o 
  -4   6   8        2.07       15.66      8.21 o 
  -2   6   8       67.16       58.38     17.57 o 
   0   6   8        3.80       26.74      8.31 o 
   2   6   8      285.03      295.02     26.57 o 
   4   6   8       10.75       51.49     16.88 o 
   6   6   8        1.42       89.30     38.55 o 
   8   6   8        4.35       42.59     20.83 o 
  -5   7   8      155.65      168.84     21.69 o 
  -3   7   8      115.27       64.55     20.02 o 
  -1   7   8        0.46       48.06     14.90 o 
   1   7   8      140.40      169.32     23.72 o 
   3   7   8       15.64       36.63     18.25 o 
   7   7   8       16.80       39.44     28.13 o 
  -6   8   8        0.38       21.49     15.98 o 
  -4   8   8       50.88       77.87     43.12 o 
  -2   8   8       63.71       67.95     20.63 o 
   0   8   8       75.66       86.62     16.13 o 
   2   8   8        0.91        6.06     13.98 o 
   4   8   8        6.45       51.68     21.04 o 
 -15   1   9      102.45       84.14     21.99 o 
 -13   1   9       97.96      125.30     25.93 o 
 -11   1   9       11.16       29.83     13.64 o 
  -9   1   9      477.68      404.16     20.64 o 
  -7   1   9     1953.88     1937.37     33.43 o 
  -5   1   9     1470.25     1328.80     28.41 o 
  -3   1   9     1321.14     1393.04     27.76 o 
  -1   1   9      245.07      279.28     13.27 o 
   1   1   9     4799.75     4731.56     66.54 o 
   3   1   9      986.11      979.36     20.96 o 
   5   1   9     2307.03     2275.04     36.25 o 
   7   1   9      177.35      176.66     25.89 o 
   9   1   9        0.89       25.16      9.79 o 
  11   1   9      566.08      569.60     33.36 o 
  13   1   9       11.15       35.79     16.49 o 
 -14   2   9      131.24       94.51     22.70 o 
 -12   2   9     1552.54     1513.25     52.85 o 
 -10   2   9     1411.75     1350.25     43.53 o 
  -8   2   9       87.84       86.74     12.24 o 
  -6   2   9      227.64      271.58     22.03 o 
  -4   2   9     4054.52     3973.10     54.17 o 
  -2   2   9      875.30      810.58     20.62 o 
   0   2   9     1547.00     1409.06     36.80 o 
   2   2   9     1206.34     1273.25     27.14 o 
   4   2   9      788.27      794.86     20.86 o 
   6   2   9     2418.07     2392.56     57.10 o 
   8   2   9     1007.95     1055.44     43.91 o 
  10   2   9      998.63      842.02     32.69 o 
  12   2   9        0.41       28.69      9.44 o 
 -15   3   9        1.71       53.24     20.39 o 
 -13   3   9      161.43      166.45     42.78 o 
 -11   3   9        5.54       34.43     12.93 o 
  -9   3   9       24.56       46.67     11.34 o 
  -7   3   9        9.91       33.38     15.29 o 
  -5   3   9      350.42      343.83     22.53 o 
  -3   3   9      144.98      107.11     12.23 o 
  -1   3   9        0.91       18.78      5.64 o 
   1   3   9      293.56      371.76     24.62 o 
   3   3   9      203.84      219.74     21.01 o 
   5   3   9      153.13      164.08     27.90 o 
   7   3   9       30.28       45.37     12.64 o 
   9   3   9        6.58       32.70     10.14 o 
  11   3   9       10.39       30.89     12.77 o 
 -14   4   9       12.10       36.23     17.09 o 
 -12   4   9       38.82       51.96     17.75 o 
 -10   4   9        8.63       37.76     10.63 o 
  -8   4   9       48.19       49.48     14.39 o 
  -6   4   9      280.56      278.93     18.84 o 
  -4   4   9      132.99      152.01     14.79 o 
  -2   4   9        1.01       13.06      8.48 o 
   0   4   9        0.40        3.54      5.61 o 
   2   4   9        3.18       15.78     13.07 o 
   4   4   9        6.08       18.68     14.73 o 
   6   4   9      277.33      311.75     22.23 o 
   8   4   9       23.10       39.32     12.32 o 
  10   4   9       68.58       69.12     15.60 o 
 -13   5   9       63.63       43.23     13.37 o 
 -11   5   9        6.15       22.41     12.14 o 
  -9   5   9       73.80      102.32     14.07 o 
  -7   5   9      145.37      140.38     20.43 o 
  -3   5   9       76.13       86.03     25.13 o 
  -1   5   9       34.45       53.17     16.74 o 
   1   5   9      209.56      239.91     29.03 o 
   3   5   9      458.08      440.68     30.18 o 
   5   5   9        0.25       17.15      8.39 o 
   7   5   9       28.40       58.41     20.61 o 
   9   5   9       76.36      126.98     20.68 o 
 -10   6   9        0.83       23.08     13.00 o 
  -8   6   9      102.58      110.51     13.28 o 
  -6   6   9      264.89      222.29     28.28 o 
  -4   6   9      160.77      178.62     16.66 o 
  -2   6   9        0.01       42.99     22.31 o 
   0   6   9      722.05      712.94     27.60 o 
   2   6   9        0.29       35.85     18.46 o 
   4   6   9       18.34       79.86     26.40 o 
   6   6   9       91.85       89.17     19.15 o 
   8   6   9      101.65      100.93     20.09 o 
  -9   7   9       24.72       46.34     17.23 o 
  -7   7   9       13.32       26.97     12.94 o 
  -5   7   9        1.51       37.72     12.56 o 
  -3   7   9      133.22      161.05     20.57 o 
  -1   7   9      364.35      401.09     59.19 o 
   1   7   9        8.80       29.45     16.88 o 
   3   7   9       69.79       73.23     20.86 o 
   5   7   9       37.42       48.15     19.15 o 
  -4   8   9        1.60       57.80     24.21 o 
  -2   8   9       35.78       46.85     21.26 o 
   0   8   9       15.87       71.51     24.88 o 
   2   8   9       12.36       68.83     18.02 o 
 -14   0  10       67.05       66.65     32.80 o 
 -12   0  10      529.11      472.48     25.86 o 
 -10   0  10     5084.04     5501.25    174.07 o 
  -8   0  10     1038.33      907.81     38.74 o 
  -6   0  10     3036.31     2913.61     58.44 o 
  -4   0  10     5521.82     5928.19    103.14 o 
  -2   0  10     7205.91     7381.26    155.02 o 
   0   0  10     4073.51     3827.77     74.53 o 
   2   0  10       56.51       59.37     16.38 o 
   4   0  10      414.11      357.57     31.66 o 
   6   0  10       70.30       53.64     19.26 o 
   8   0  10     1696.74     1577.35     47.29 o 
  10   0  10     1329.18     1228.63     55.05 o 
  12   0  10      171.13      147.39     33.22 o 
 -15   1  10      517.73      557.61     73.90 o 
 -13   1  10      481.52      571.48     56.88 o 
 -11   1  10      181.78      163.57     18.09 o 
  -9   1  10       88.84      119.95     17.99 o 
  -7   1  10       92.46       85.29     14.58 o 
  -5   1  10     1089.23     1144.95     31.42 o 
  -3   1  10      626.87      648.14     32.52 o 
  -1   1  10     2088.25     2166.05     63.48 o 
   1   1  10      242.02      240.86     16.13 o 
   3   1  10        0.84       16.18     11.17 o 
   5   1  10      182.76      186.84     16.69 o 
   7   1  10      189.92      194.05     19.05 o 
   9   1  10       12.44       32.55     11.77 o 
  11   1  10        7.87       14.54      8.44 o 
 -14   2  10        0.05       29.47     20.04 o 
 -12   2  10       52.72       67.98     17.18 o 
 -10   2  10      448.43      481.38     34.02 o 
  -8   2  10      733.62      660.87     26.84 o 
  -6   2  10       41.76       44.61     18.91 o 
  -4   2  10     1002.84      985.70     27.32 o 
  -2   2  10      306.65      248.83     18.46 o 
   0   2  10        2.13       21.80     12.47 o 
   2   2  10       65.06       76.15      9.78 o 
   4   2  10      544.45      582.30     18.68 o 
   6   2  10      135.91      133.12     25.41 o 
   8   2  10      413.87      440.23     23.12 o 
  10   2  10       20.51       44.66     11.82 o 
  12   2  10        9.74       18.16     11.34 o 
 -13   3  10       36.54       45.67     16.99 o 
 -11   3  10      676.40      706.71     57.83 o 
  -9   3  10      769.12      848.25     36.18 o 
  -7   3  10     1741.10     1626.96     47.11 o 
  -5   3  10     1655.19     1645.40     40.20 o 
  -3   3  10       27.04       24.85      7.96 o 
  -1   3  10     1067.84     1046.43     26.91 o 
   1   3  10      257.20      264.79     18.54 o 
   3   3  10     3549.58     3444.91     84.69 o 
   5   3  10     1295.37     1243.53     34.86 o 
   7   3  10       79.29       78.64     14.74 o 
   9   3  10        5.46       32.29     14.53 o 
  11   3  10       52.73       56.77     12.18 o 
 -14   4  10       89.81       87.01     20.77 o 
 -12   4  10       17.47       46.75     16.90 o 
 -10   4  10      533.06      494.69     25.51 o 
  -8   4  10      263.16      256.67     26.60 o 
  -6   4  10        0.50       25.47     10.06 o 
  -4   4  10      105.34       97.89     14.41 o 
  -2   4  10       14.21       17.42     13.66 o 
   0   4  10      343.68      348.31     18.93 o 
   2   4  10      527.57      584.03     35.86 o 
   4   4  10      173.10      202.24     19.63 o 
   6   4  10       12.61       34.50     11.03 o 
   8   4  10       14.32       47.73     13.91 o 
  10   4  10       15.25       59.95     15.49 o 
 -11   5  10       93.47       80.53     17.87 o 
  -9   5  10       30.96       60.51     11.89 o 
  -7   5  10       13.15       43.81     11.65 o 
  -5   5  10      125.22      143.25     20.73 o 
  -3   5  10      122.63      154.77     19.34 o 
  -1   5  10      234.98      217.32     26.19 o 
   1   5  10      140.29      127.91     17.10 o 
   3   5  10       49.50       32.98     10.44 o 
   5   5  10        0.31       36.36     14.86 o 
   7   5  10       56.57      125.92     22.73 o 
 -10   6  10       52.74      109.60     16.74 o 
  -8   6  10      113.30      123.99     24.24 o 
  -6   6  10      139.57      161.38     22.94 o 
  -4   6  10      185.04      248.54     31.80 o 
  -2   6  10      182.05      160.47     29.38 o 
   0   6  10      456.99      451.67     33.76 o 
   2   6  10      114.32      143.49     23.88 o 
   4   6  10        4.45        3.35     18.06 o 
   6   6  10      182.05       97.06     23.33 o 
   8   6  10       25.70       27.53     23.71 o 
  -7   7  10        0.47       22.14     11.95 o 
  -5   7  10       23.46       47.20     10.32 o 
  -3   7  10      227.25      272.23     53.70 o 
   1   7  10       20.23       64.46     20.97 o 
   3   7  10       36.55       53.17     17.77 o 
   5   7  10       27.71       71.79     22.85 o 
  -2   8  10       66.96      111.24     28.87 o 
   0   8  10       20.07       37.68     14.64 o 
 -15   1  11      346.00      297.52     47.51 o 
 -13   1  11      412.76      431.28     60.03 o 
 -11   1  11      669.92      723.98     33.46 o 
  -9   1  11     3009.47     2897.33     60.18 o 
  -7   1  11      255.41      225.85     19.22 o 
  -5   1  11     1821.91     1839.04     49.75 o 
  -3   1  11      467.82      424.74     25.59 o 
  -1   1  11       95.40      161.57     16.94 o 
   1   1  11     1816.56     1780.81     32.12 o 
   3   1  11      156.75      170.93     18.56 o 
   5   1  11     1642.23     1600.94     41.17 o 
   7   1  11      165.89      187.82     15.32 o 
   9   1  11       82.98      100.27     23.99 o 
  11   1  11       23.70       17.17      8.68 o 
 -14   2  11        7.20        6.16     19.89 o 
 -12   2  11        2.73       39.35     14.47 o 
 -10   2  11      413.64      407.49     25.72 o 
  -8   2  11     1466.99     1457.62     50.12 o 
  -6   2  11      203.91      210.92     17.43 o 
  -4   2  11     3369.27     3354.94     52.34 o 
  -2   2  11      784.99      832.86     34.43 o 
   0   2  11      632.95      674.95     19.10 o 
   2   2  11      507.37      479.15     27.61 o 
   4   2  11      651.82      663.60     25.16 o 
   6   2  11        2.67       19.09     11.41 o 
   8   2  11      179.97      172.60     18.94 o 
  10   2  11       77.61       97.10     15.41 o 
 -13   3  11      133.12       90.02     17.24 o 
 -11   3  11       95.33      126.60     45.39 o 
  -9   3  11      155.83      175.80     20.53 o 
  -7   3  11        1.54       15.69      9.26 o 
  -5   3  11      246.93      266.07     34.78 o 
  -3   3  11      116.57       72.68     13.07 o 
  -1   3  11      147.38      153.11     16.45 o 
   1   3  11     1920.19     1854.85     38.94 o 
   3   3  11        1.23        7.57      6.20 o 
   5   3  11       18.68       30.09     10.27 o 
   7   3  11       42.45       73.30     15.79 o 
   9   3  11       18.66       66.25     27.74 o 
  11   3  11        1.01       20.70     12.42 o 
 -12   4  11      300.08      263.19     28.91 o 
 -10   4  11      519.38      569.62     28.61 o 
  -8   4  11      552.97      441.67     24.53 o 
  -6   4  11        1.95       16.03     12.59 o 
  -4   4  11     1406.51     1337.46     40.18 o 
  -2   4  11      159.73      128.23     16.66 o 
   0   4  11      716.16      655.06     21.57 o 
   2   4  11      774.73      654.59     32.94 o 
   4   4  11       76.26       93.57     20.33 o 
   6   4  11      114.31      140.58     31.63 o 
   8   4  11       57.88       76.29     15.67 o 
  10   4  11      153.07      175.10     32.87 o 
 -11   5  11       42.16       73.72     14.69 o 
  -9   5  11       56.49       63.79     14.92 o 
  -7   5  11      410.59      487.04     24.96 o 
  -5   5  11       46.55       39.08      8.09 o 
  -3   5  11        4.06       21.11      8.52 o 
  -1   5  11      788.70      825.92     30.32 o 
   1   5  11       15.19       33.46     11.99 o 
   3   5  11      296.37      285.35     28.16 o 
   5   5  11        3.20       62.93     21.96 o 
   7   5  11        0.18       25.78     23.95 o 
 -10   6  11       24.10       46.39     16.03 o 
  -8   6  11      199.82      189.02     18.45 o 
  -6   6  11        2.08       36.12     10.78 o 
  -4   6  11      119.38      156.11     19.74 o 
  -2   6  11      440.07      373.99     31.48 o 
   0   6  11        0.08       13.38      9.89 o 
   2   6  11       65.20       70.36     19.70 o 
   4   6  11        0.13       42.33     20.92 o 
   6   6  11      205.23      252.16     29.65 o 
  -7   7  11       11.56       38.94     17.95 o 
  -5   7  11      151.68      260.91     31.56 o 
  -3   7  11       44.61       45.88     16.70 o 
  -1   7  11       50.10      117.41     24.86 o 
   1   7  11       97.43       78.00     18.42 o 
   3   7  11       13.15       45.07     24.74 o 
 -14   0  12       31.12       45.75     31.97 o 
 -12   0  12       23.86       21.62     20.80 o 
 -10   0  12        3.32       41.13     15.12 o 
  -8   0  12        6.95       69.46     20.29 o 
  -6   0  12     1465.23     1562.84    143.27 o 
  -4   0  12     1623.60     1404.81     45.87 o 
  -2   0  12      904.01      851.94     35.41 o 
   0   0  12     1280.02     1343.50     86.98 o 
   2   0  12     1778.01     2010.79     64.80 o 
   4   0  12     1142.86     1199.82     48.51 o 
   6   0  12     4304.39     4543.94     75.18 o 
   8   0  12      155.72      179.55     28.24 o 
  10   0  12        2.62       35.36     15.73 o 
 -15   1  12       74.37      130.26     43.62 o 
 -13   1  12       86.77       65.17     19.03 o 
 -11   1  12       73.50       74.99     19.45 o 
  -9   1  12      999.38      947.83     35.20 o 
  -7   1  12     2410.84     2372.66     53.73 o 
  -5   1  12     2149.70     2118.24     55.55 o 
  -3   1  12       32.40       52.68     14.02 o 
  -1   1  12       20.73       38.86     14.11 o 
   1   1  12      620.10      552.09     29.30 o 
   3   1  12       48.89       63.98     13.47 o 
   5   1  12      385.46      361.75     23.64 o 
   7   1  12       97.51      128.29     17.49 o 
   9   1  12      170.76      184.24     24.47 o 
  11   1  12        5.49       39.97     10.85 o 
 -14   2  12       28.15       43.28     16.37 o 
 -12   2  12      866.24      771.24     61.50 o 
 -10   2  12     1032.23      898.01     32.77 o 
  -8   2  12      826.04      703.48     53.01 o 
  -6   2  12      244.27      272.26     26.13 o 
  -4   2  12      836.74      754.15     29.36 o 
  -2   2  12     2118.99     1886.81     43.70 o 
   0   2  12     1745.88     1686.57     40.94 o 
   2   2  12      866.61      808.99     27.12 o 
   4   2  12      882.92      805.12     28.90 o 
   6   2  12       44.60       50.73     12.91 o 
   8   2  12        3.57       15.98     10.63 o 
  10   2  12      136.84      154.86     26.97 o 
 -13   3  12      201.23      225.62     24.17 o 
 -11   3  12      527.14      500.08     55.43 o 
  -9   3  12        0.57       19.69     10.31 o 
  -7   3  12      525.03      527.08     28.21 o 
  -5   3  12      140.17      122.07     20.83 o 
  -3   3  12       20.68       30.85     17.09 o 
  -1   3  12      204.09      259.59     16.59 o 
   1   3  12     1339.90     1255.19     30.65 o 
   3   3  12       11.78       30.81     11.19 o 
   5   3  12        2.89       15.43      7.93 o 
   7   3  12       68.85      111.11     18.06 o 
   9   3  12       50.28       57.11     15.49 o 
 -12   4  12       35.64       84.88     25.93 o 
 -10   4  12       19.32       36.56     12.00 o 
  -8   4  12      236.39      271.97     22.20 o 
  -6   4  12      153.77      141.05     17.68 o 
  -4   4  12       10.25       47.01     11.56 o 
  -2   4  12      787.35      855.59     51.06 o 
   0   4  12      536.39      462.23     21.95 o 
   2   4  12      336.88      367.46     48.39 o 
   4   4  12      300.51      330.80     25.94 o 
   6   4  12       54.60       94.98     16.98 o 
   8   4  12       61.31       73.45     23.85 o 
 -11   5  12        7.85       14.63     14.52 o 
  -9   5  12       53.47       82.08     15.88 o 
  -7   5  12      106.46      155.11     16.39 o 
  -5   5  12      725.98      696.28     22.29 o 
  -3   5  12      385.63      332.70     27.54 o 
  -1   5  12      631.87      519.98     31.53 o 
   1   5  12      560.18      593.04     39.67 o 
   3   5  12      153.44      173.33     30.63 o 
   5   5  12      288.14      342.42     54.72 o 
   7   5  12       21.24       20.92     14.67 o 
  -8   6  12       59.29       72.87     17.10 o 
  -6   6  12       18.34       50.46     13.14 o 
  -4   6  12      190.97      179.58     23.52 o 
  -2   6  12        5.33       35.07     13.69 o 
   0   6  12        4.38       48.34     12.53 o 
   2   6  12       66.12       80.14     29.57 o 
   4   6  12       57.53       63.78     19.31 o 
   6   6  12       32.77       77.74     20.72 o 
  -5   7  12       65.23       76.90     19.30 o 
  -3   7  12      199.16      190.60     37.25 o 
  -1   7  12        0.01       24.14     17.02 o 
   1   7  12       21.40       48.57     18.67 o 
 -13   1  13       95.34       84.85     21.45 o 
 -11   1  13      110.63      104.64     19.02 o 
  -9   1  13        8.52       27.15     13.53 o 
  -7   1  13     2993.03     2972.03     70.63 o 
  -5   1  13     1401.48     1329.37     38.48 o 
  -3   1  13      820.99      832.75     34.94 o 
  -1   1  13       46.35       92.42     15.68 o 
   1   1  13     2010.34     2002.47     59.48 o 
   3   1  13     1061.02     1013.14     34.48 o 
   5   1  13       13.88       26.80     11.73 o 
   7   1  13       79.50       55.24     13.72 o 
   9   1  13        6.32       23.32      8.71 o 
 -14   2  13       17.72       52.13     25.99 o 
 -12   2  13      322.78      302.05     36.25 o 
 -10   2  13      280.35      295.31     28.82 o 
  -8   2  13        0.11       25.10      9.63 o 
  -6   2  13      175.35      202.08     20.37 o 
  -4   2  13        7.34       24.77     13.20 o 
  -2   2  13      741.90      714.64     31.12 o 
   0   2  13      828.23      742.24     35.04 o 
   2   2  13      230.66      206.59     24.55 o 
   4   2  13       15.56       30.58      9.53 o 
   6   2  13     1245.38     1245.82     57.82 o 
   8   2  13       45.39       69.46     14.98 o 
  10   2  13       37.49       45.89     13.82 o 
 -13   3  13       25.40       76.39     19.31 o 
 -11   3  13       13.79       62.32     19.22 o 
  -7   3  13        0.05       26.39     11.79 o 
  -5   3  13      894.59      899.77     59.17 o 
  -3   3  13      183.68      172.13     15.92 o 
  -1   3  13      161.44      214.07     21.74 o 
   1   3  13      301.89      285.54     18.91 o 
   3   3  13       71.25       46.04     13.06 o 
   5   3  13        0.09       37.97     13.90 o 
   7   3  13      102.25       80.04     18.05 o 
   9   3  13      125.67      120.06     24.28 o 
 -12   4  13       50.78       86.92     18.76 o 
 -10   4  13       76.85       71.71     13.82 o 
  -8   4  13      193.31      183.19     20.71 o 
  -6   4  13      153.45      133.99     15.88 o 
  -4   4  13      145.08      153.91     19.72 o 
  -2   4  13     1246.15     1283.92     26.65 o 
   0   4  13       56.26       83.92     15.76 o 
   2   4  13       52.38       97.14     27.48 o 
   4   4  13       39.74       68.54     19.92 o 
   6   4  13      173.52      154.01     34.09 o 
   8   4  13        0.12       36.72     16.98 o 
  -9   5  13      102.61       70.16     19.16 o 
  -5   5  13      142.79      151.59     18.11 o 
  -3   5  13        9.60       31.73     15.58 o 
  -1   5  13       15.40       20.79     13.84 o 
   1   5  13       24.38       46.30     16.14 o 
   3   5  13        8.56       35.99     27.36 o 
   5   5  13       78.02       80.07     23.84 o 
  -8   6  13       24.25       52.09     12.30 o 
  -6   6  13        7.40       42.16     13.97 o 
  -4   6  13      150.75      150.71     42.43 o 
  -2   6  13       24.83       44.90     13.31 o 
   0   6  13       42.46       90.14     20.13 o 
   2   6  13        5.88       50.91     18.68 o 
   4   6  13        0.02       35.04     22.78 o 
  -3   7  13       10.87       66.00     16.62 o 
  -1   7  13       91.73       99.09     22.03 o 
 -12   0  14      263.45      298.12     54.59 o 
 -10   0  14     3913.22     3901.55    115.90 o 
  -8   0  14      480.65      470.15     45.13 o 
  -6   0  14      519.55      496.42     48.36 o 
  -4   0  14       40.27       46.63     58.81 o 
  -2   0  14       96.16      163.08     34.34 o 
   0   0  14     2344.80     2326.42     88.27 o 
   2   0  14       89.52      112.09     27.18 o 
   4   0  14     1437.69     1289.31    112.64 o 
   6   0  14        3.97       60.62     19.58 o 
   8   0  14      172.13      176.20     42.21 o 
 -13   1  14       18.47       24.31     15.91 o 
 -11   1  14       14.29       27.85      9.69 o 
  -9   1  14        0.91       19.98      9.98 o 
  -7   1  14       19.72       57.03     15.88 o 
  -5   1  14      696.46      650.97     31.76 o 
  -3   1  14       10.58       36.65     15.10 o 
  -1   1  14       38.73       42.39     14.82 o 
   1   1  14     1229.69     1254.31     40.50 o 
   3   1  14      835.88      765.64     27.50 o 
   5   1  14      196.26      207.81     34.33 o 
   7   1  14      168.00      180.02     24.13 o 
 -12   2  14       29.52       42.23     16.24 o 
 -10   2  14       52.22       51.24     11.89 o 
  -8   2  14      361.77      351.81     26.87 o 
  -6   2  14      152.69      134.84     16.43 o 
  -4   2  14      107.35       87.16     16.76 o 
  -2   2  14      966.54     1039.95     35.49 o 
   0   2  14      373.68      325.89     20.18 o 
   2   2  14      199.81      168.37     16.47 o 
   4   2  14      194.54      221.95     35.62 o 
   6   2  14      474.87      498.36     31.59 o 
   8   2  14      606.00      635.86     43.51 o 
 -11   3  14       19.85       39.93     12.71 o 
  -9   3  14       22.16       52.72     15.16 o 
  -7   3  14       33.65       47.21     10.82 o 
  -5   3  14     1669.59     1620.12     39.55 o 
  -3   3  14      419.28      317.71     19.94 o 
  -1   3  14      137.42      116.51     17.37 o 
   1   3  14        2.37       16.09     14.37 o 
   3   3  14      349.51      373.40     27.36 o 
   5   3  14        0.27       39.40     14.56 o 
   7   3  14      209.22      194.19     20.75 o 
 -10   4  14       40.48       25.48      7.33 o 
  -8   4  14        0.02       11.02     11.70 o 
  -6   4  14      414.38      409.94     25.59 o 
  -4   4  14       18.99       27.26     11.36 o 
  -2   4  14       61.70       55.43     18.39 o 
   0   4  14       23.92       56.73     15.77 o 
   2   4  14       10.32       48.43     17.38 o 
   4   4  14      107.47      121.90     20.12 o 
   6   4  14       30.41       41.39     14.84 o 
  -9   5  14       79.67       96.54     23.11 o 
  -7   5  14       30.44       54.56     17.82 o 
  -5   5  14       46.91       42.57     13.80 o 
  -3   5  14      685.13      612.17     27.11 o 
  -1   5  14       52.96       91.08     31.22 o 
   1   5  14       79.83       84.37     18.49 o 
   3   5  14      218.83      298.25     31.18 o 
   5   5  14      192.26      191.13     37.26 o 
  -6   6  14       15.43       30.67     12.57 o 
  -4   6  14       28.96       40.45     14.35 o 
   0   6  14      197.45      181.41     28.26 o 
   2   6  14        7.69        5.17     18.74 o 
 -13   1  15       40.18       49.87     15.82 o 
 -11   1  15       22.27       72.98     24.00 o 
  -9   1  15      342.32      351.84     25.90 o 
  -7   1  15        6.88       26.95     13.30 o 
  -5   1  15      202.77      228.32     29.52 o 
  -3   1  15      117.09      117.93     16.92 o 
  -1   1  15      225.29      167.88     32.67 o 
   1   1  15      528.52      528.89     31.23 o 
   3   1  15       19.23       59.61     18.53 o 
   5   1  15      578.55      475.96     23.56 o 
   7   1  15      106.19       93.51     13.91 o 
 -12   2  15       48.16       35.26     14.30 o 
 -10   2  15      192.58      243.04     39.56 o 
  -8   2  15      292.50      324.35     25.99 o 
  -6   2  15       87.84       92.11     14.83 o 
  -4   2  15      301.40      309.70     20.29 o 
  -2   2  15       31.37       46.35     16.97 o 
   0   2  15       24.36       55.43     16.79 o 
   2   2  15        1.08       30.71     10.98 o 
   4   2  15       30.49       43.11     14.25 o 
   6   2  15        5.55       37.53     17.98 o 
   8   2  15       42.74       57.59     16.55 o 
 -11   3  15        6.14       17.55     12.95 o 
  -9   3  15       93.52      104.02     16.35 o 
  -7   3  15      254.14      279.94     29.05 o 
  -5   3  15      563.93      474.12     27.03 o 
  -3   3  15        1.54       36.06     13.78 o 
  -1   3  15       42.50       49.23     13.83 o 
   1   3  15      182.27      163.40     25.11 o 
   3   3  15        8.69       59.67     20.13 o 
   5   3  15      110.69      111.48     25.95 o 
   7   3  15       54.11       71.53     18.02 o 
 -10   4  15        1.99       38.72     12.17 o 
  -8   4  15       17.84       23.73      9.67 o 
  -6   4  15       77.16       80.70     15.65 o 
  -4   4  15      392.85      459.14     27.73 o 
  -2   4  15       28.33       79.67     19.77 o 
   0   4  15      203.04      222.71     23.30 o 
   2   4  15       23.33       26.70     15.40 o 
   4   4  15       91.65       68.01     25.91 o 
  -7   5  15       12.41       40.31     15.62 o 
  -5   5  15        5.93       46.35     15.23 o 
  -3   5  15      132.18      152.01     21.24 o 
  -1   5  15        5.08       35.08     14.22 o 
   1   5  15       29.79       70.61     16.66 o 
   3   5  15       33.77       44.08     19.41 o 
  -4   6  15        6.50       40.91     26.13 o 
  -2   6  15        4.12       51.13     23.83 o 
 -12   0  16      151.78      223.83     88.10 o 
 -10   0  16      244.78      303.14     37.84 o 
  -8   0  16       31.29       49.67     17.13 o 
  -6   0  16       90.96       49.24     17.50 o 
  -4   0  16      328.84      359.22     60.13 o 
  -2   0  16      892.81      859.14     42.04 o 
   0   0  16      206.34      152.71     22.12 o 
   2   0  16      398.44      414.72     43.41 o 
   4   0  16        0.65       57.30     18.41 o 
   6   0  16      212.19      273.67     40.38 o 
 -11   1  16       11.24       33.80     11.05 o 
  -9   1  16        0.48       20.05     12.45 o 
  -7   1  16       17.35       55.84     19.89 o 
  -5   1  16      166.97      149.34     19.09 o 
  -3   1  16      554.35      490.49     32.92 o 
  -1   1  16       10.12       46.97     13.63 o 
   1   1  16       21.34       10.36     12.63 o 
   3   1  16      166.47      176.74     17.15 o 
   5   1  16       54.53       56.99     16.03 o 
   7   1  16      183.79      200.26     24.60 o 
 -10   2  16      270.77      233.34     25.48 o 
  -8   2  16       61.60       98.59     21.46 o 
  -6   2  16       12.53       48.26     14.18 o 
  -4   2  16       38.74       53.30     14.06 o 
  -2   2  16      209.12      184.32     20.41 o 
   0   2  16       16.57       52.76     13.69 o 
   4   2  16       19.26       26.11     15.26 o 
   6   2  16        0.75       59.81     19.12 o 
  -9   3  16      132.57      147.72     20.53 o 
  -7   3  16      456.30      473.11     36.43 o 
  -5   3  16       63.48       84.25     14.94 o 
  -3   3  16       60.03       64.05     18.41 o 
  -1   3  16        5.22       48.33     12.00 o 
   1   3  16       87.01       80.88     20.71 o 
   3   3  16      461.33      519.98     37.89 o 
   5   3  16      131.63      103.45     20.89 o 
  -8   4  16        0.08       30.31     10.28 o 
  -6   4  16       39.20       42.07      9.21 o 
  -4   4  16        3.45       45.49     19.08 o 
  -2   4  16       77.14       67.31     16.71 o 
   0   4  16      338.09      397.30     47.58 o 
   2   4  16      122.80      118.55     24.55 o 
   4   4  16       90.63      175.47     25.14 o 
  -5   5  16      364.54      362.12     63.95 o 
  -3   5  16       34.31       36.86     13.47 o 
  -1   5  16       26.48       51.56     16.75 o 
   1   5  16       20.34       63.26     23.22 o 
 -11   1  17       11.59       51.29     13.68 o 
  -9   1  17      343.98      301.61     26.80 o 
  -7   1  17      167.77      140.17     19.23 o 
  -5   1  17      320.58      393.08     24.43 o 
  -3   1  17       92.46       99.32     15.15 o 
  -1   1  17      425.88      379.07     45.07 o 
   1   1  17      174.56      258.56     20.55 o 
   3   1  17        0.72       59.76     21.49 o 
   5   1  17      106.73       91.88     15.01 o 
 -10   2  17      123.77      169.21     26.54 o 
  -8   2  17       34.90       56.50     18.68 o 
  -6   2  17      262.72      258.56     27.03 o 
  -4   2  17      513.53      560.43     27.48 o 
  -2   2  17      119.51      116.09     30.53 o 
   0   2  17       78.71       71.48     14.50 o 
   2   2  17      261.00      277.83     30.61 o 
   4   2  17      176.14      192.94     33.18 o 
  -9   3  17        9.34       33.45     12.80 o 
  -7   3  17        0.01       26.57     12.29 o 
  -5   3  17      122.01      118.26     25.26 o 
  -3   3  17      427.61      410.73     29.38 o 
  -1   3  17       47.15       73.33     18.56 o 
   1   3  17        5.51       45.07     15.38 o 
   3   3  17       36.83       37.60     16.11 o 
  -6   4  17        0.12       44.05     14.27 o 
  -4   4  17       70.45      122.38     21.49 o 
  -2   4  17        7.29       30.65     14.41 o 
   0   4  17       55.98       87.87     19.17 o 
   2   4  17       10.68       42.78     15.79 o 
  -8   0  18       54.04       82.80     22.47 o 
  -6   0  18      204.97      262.35     31.80 o 
  -4   0  18     1159.03     1296.48     65.72 o 
  -2   0  18      279.90      409.14     59.87 o 
   0   0  18      517.24      594.92     48.35 o 
   2   0  18      250.69      279.83     33.37 o 
   4   0  18      122.49      168.93     44.80 o 
  -9   1  18      134.70      127.93     19.25 o 
  -7   1  18       98.61      111.78     15.63 o 
  -5   1  18      256.54      288.46     38.06 o 
  -3   1  18        4.72       27.83     18.47 o 
  -1   1  18       94.35       94.31     21.00 o 
   1   1  18      235.22      229.51     20.17 o 
   3   1  18       19.11       35.69     11.47 o 
  -8   2  18       37.32       51.54     15.61 o 
  -6   2  18        4.64       19.83     12.59 o 
  -4   2  18       60.08       86.84     18.33 o 
  -2   2  18       61.26       65.56     20.60 o 
   0   2  18      143.24      119.10     24.51 o 
   2   2  18        0.71       15.58     15.26 o 
  -7   3  18      117.22      111.99     20.25 o 
  -5   3  18      184.35      146.95     33.91 o 
  -3   3  18       44.51       45.41     25.19 o 
  -1   3  18      357.55      418.33     31.91 o 
   1   3  18      149.59      140.36     36.65 o 
  -7   1  19      205.30      198.76     22.52 o 
  -5   1  19      196.23      188.96     23.50 o 
  -3   1  19      139.57      149.84     16.90 o 
  -1   1  19       80.88       78.84     14.76 o 
   1   1  19      606.39      720.26     62.66 o 
  -4   2  19      475.12      508.61     47.42 o 
  -2   2  19      127.30      159.71     23.78 o 
   0   2  19       65.39      106.73     25.72 o 
                                                 
